# Supplementary material for: Fluoroscopic lumbar transforaminal epidural steroid injections for recurrent herniated intervertebral disc after discectomy: Effectiveness and outcome predictors
Source: PLoS One. 2022 Jul 7;17(7):e0271054. doi: 10.1371/journal.pone.0271054 (PMC9262237; doi:10.1371/journal.pone.0271054)
Supplement: S1 Data — (XLSX) [file pone.0271054.s001.xlsx]

## Sheet: TF injection group
		Symptom			MRI Findings
Sex	Age	Pain	Paresthesia	Motor weakness	Disc Level	Disc Location	Migration	Root Compression	Base (mm)	AP diameter (mm)	Central canal area (mm2)	Disc area (mm2)	Area	Number of injection
F	59	Y	N	N	L5	Paracentral	Y	Y	6.7	9.3	230	47.2	20.5217	1
F	78	Y	Y	N	L4	Subarticular	Y	Y	4.5	11	106.7	19.3	18.0881	1
F	81	Y	N	N	L4	Paracentral	Y	Y	6.5	11.9	143.6	74.5	51.8802	1
M	86	Y	Y	Y	L4	Subarticular	Y	Y	8.3	7.1	159.1	55.9	35.1351	2
M	79	Y	N	N	L5	Paracentral	N	Y	4.2	8.7	42.7	12.6	29.5082	3
M	34	Y	N	N	L5	Paracentral	Y	N	7.7	17.8	137.3	3.1	2.25783	2
M	42	Y	N	N	L5	Subarticular	N	Y	5.3	7.2	85.4	5.2	6.08899	2
M	46	Y	N	N	L4	Paracentral	Y	Y	7	8.1	269.1	93.4	34.7083	3
F	35	Y	N	Y	L4	Paracentral	Y	Y	4.7	9.7	259.11	54.7	21.1107	2
M	53	Y	Y	N	L4	Subarticular	N	Y	5.6	10.1	121.5	32.5	26.749	1
F	71	Y	N	N	L4	Paracentral	Y	Y	5.2	12.7	125	92	73.6	1
M	36	Y	N	N	L5	Subarticular	N	N	5.3	4.6	181.1	3.3	1.8222	1
M	71	Y	N	N	L3	Foraminal	Y	Y	5.6	9.9				1
F	49	Y	Y	Y	L5	Subarticular	Y	Y	3.1	5.6	39.7	0	0	2
M	27	Y	N	N	L5	Paracentral	Y	Y	7	11.5	139.3	29.8	21.3927	1
F	66	Y	Y	Y	L4	Foraminal	Y	Y	4.1	8.3				2
F	51	Y	N	N	L5	Subarticular	Y	Y	6.2	14.2	154.1	3.9	2.53082	2
F	43	Y	Y	N	L5	Paracentral	Y	Y	5.8	10.8	155	0	0	2
F	26	Y	Y	N	L5	Subarticular	Y	Y	4	12.7	144.3	12.7	8.80111	3
M	29	Y	Y	Y	L5	Paracentral	Y	Y	4.3	8.8	151.8	5.2	3.42556	2
F	55	Y	N	N	L4	Subarticular	N	Y	4.5	7.2	219.1	3.2	1.46052	1
F	37	Y	N	N	L4	Paracentral	Y	Y	6.1	12.3	206.8	140.9	68.1335	1
M	41	Y	Y	N	L4	Paracentral	N	Y	7.6	8.9	144.3	84.7	58.6972	1
M	61	Y	Y	N	L5	Foraminal	Y	Y	sequestrated disc					1
F	61	Y	Y	Y	L5	Paracentral	Y	Y	5.5	8.9	159	38.4	24.1509	1
M	39	Y	Y	N	L5	Paracentral	N	Y	5.4	8.4	152.8	35.7	23.3639	3
F	23	Y	Y	N	L5	Paracentral	Y	Y	7.9	13.5	84.1	27.2	32.3424	1
M	38	Y	Y	N	L5	Subarticular	Y	Y	6.7	13.8	135.3	13.1	9.68219	2
M	54	Y	N	N	L5	Paracentral	Y	Y	6.4	13.3	164	21.4	13.0488	3
M	61	Y	Y	N	L4	Paracentral	Y	Y	8.2	15.3	204.8	113.6	55.4687	1
M	34	Y	Y	Y	L5	Paracentral	Y	Y	5.7	6	149.3	5.8	3.8848	1
M	67	Y	N	N	L4	Paracentral	Y	Y	3.6	12.2	106.6	37.5	35.1782	3
M	59	Y	N	N	L4	Paracentral	Y	Y	7.6	12.2	65.2	19	29.1411	3
M	36	Y	N	N	L4	Foraminal	N	Y	5.2	8.2				2
M	32	Y	N	N	L4	Paracentral	Y	Y	6.9	9.2	204.8	55.4	27.0508	1
M	43	Y	Y	N	L4	Paracentral	Y	Y	3.6	8.3	126.7	51.3	40.4893	3
F	62	Y	Y	N	L5	Subarticular	N	Y	3.6	10.2	136.9	0	0	1

## Sheet: Control
		Symptom			MRI Findings
Sex	Age	Pain	Paresthesia	Motor weakness	Disc Level	Disc Location	Migration	Root compression	Number of injection
F	61	1	1	0	L5	Paracentral	N	1	2
F	60	1	1	0	L5	Paracentral	N	1	1
F	73	1	1	0	L4	Subarticular	N	1	1
F	72	1	1	0	L4	Foraminal	Y	1	1
F	78	1	0	0	L4	Foraminal	Y	1	2
F	75	1	0	0	L4	Foraminal	Y	1	1
M	75	1	0	0	L4	Subarticular	Y	1	1
M	80	1	0	0	L4	Subarticular	Y	1	2
M	79	1	0	0	L5	Foraminal	Y	1	2
M	76	1	0	0	L5	Paracentral	N	1	1
M	32	1	0	0	L5	Paracentral	N	1	2
M	39	1	1	0	L5	Paracentral	Y	1	2
M	49	1	0	1	L5	Paracentral	N	1	2
M	45	1	1	0	L5	Subarticular	N	1	1
M	41	1	1	0	L4	Subarticular	Y	1	1
M	42	1	0	0	L4	Paracentral	Y	1	2
F	33	1	1	0	L4	Paracentral	Y	1	1
F	31	1	0	0	L4	Paracentral	Y	1	3
M	55	1	0	0	L4	Foraminal	Y	1	3
M	52	1	0	0	L4	Foraminal	Y	1	1
F	73	1	1	0	L4	Foraminal	Y	1	1
F	71	1	0	0	L4	Paracentral	Y	1	1
M	37	1	1	0	L5	Foraminal	N	0	3
M	35	1	1	1	L5	Foraminal	Y	1	1
M	73	1	0	0	L3	Subarticular	Y	1	2
F	41	1	1	0	L5	Subarticular	Y	1	2
F	41	1	1	0	L5	Paracentral	N	1	2
M	25	1	1	0	L5	Paracentral	N	1	2
M	22	1	0	0	L6	Subarticular	N	1	1
F	69	1	1	0	L4	Foraminal	Y	1	1
F	67	1	0	0	L4	Foraminal	Y	1	1
F	53	1	0	0	L5	Paracentral	Y	1	1
F	59	1	0	0	L5	Paracentral	Y	1	2
F	46	1	1	1	L5	Paracentral	Y	1	2
F	41	1	1	0	L5	Paracentral	N	1	1
F	30	1	1	0	L5	Paracentral	Y	1	1
F	29	1	0	0	L5	Paracentral	Y	1	2
M	21	1	0	0	L5	Paracentral	Y	1	1
M	26	1	0	0	L5	Paracentral	Y	0	1
F	53	1	1	0	L4	Paracentral	N	0	1
F	58	1	0	0	L4	Paracentral	N	Y	2
F	35	1	0	0	L4	Paracentral	Y	Y	3
F	38	1	1	0	L4	Paracentral	Y	Y	2
M	42	1	1	0	L4	Paracentral	Y	Y	2
M	41	1	1	0	L4	Paracentral	Y	N	2
M	69	1	1	1	L5	Foraminal	N	Y	3
M	63	1	1	0	L5	Foraminal	Y	Y	1
M	63	1	0	0	L5	Paracentral	N	N	2
M	65	1	1	0	L5	Paracentral	Y	Y	1
M	34	1	1	0	L5	Paracentral	Y	Y	1
M	40	1	1	0	L5	Paracentral	N	Y	2
M	20	1	1	0	L5	Paracentral	Y	Y	1
M	26	1	1	0	L5	Subarticular	Y	Y	2
M	39	1	1	0	L5	Paracentral	N	Y	2
M	37	1	1	0	L5	Paracentral	Y	Y	1
M	53	1	1	0	L5	Paracentral	Y	Y	1
M	56	1	1	0	L5	Paracentral	Y	Y	3
M	63	0	1	0	L4	Paracentral	Y	N	1
M	70	1	1	0	L4	Paracentral	Y	Y	2
M	35	1	0	0	L5	Paracentral	Y	N	1
M	40	1	0	0	L5	Paracentral	N	Y	2
M	70	1	1	0	L4	Subarticular	Y	Y	1
M	67	1	1	0	L4	Paracentral	Y	Y	1
M	54	1	0	0	L4	Foraminal	Y	Y	1
M	55	1	0	0	L4	Paracentral	N	Y	2
M	36	1	0	0	L5	Foraminal	N	Y	1
M	40	1	1	1	L5	Foraminal	Y	Y	1
M	33	1	1	0	L4	Paracentral	Y	Y	2
M	38	1	1	1	L4	Paracentral	Y	Y	1
M	44	1	0	0	L4	Paracentral	Y	Y	1
M	44	1	0	0	L4	Paracentral	Y	Y	1
F	68	1	1	0	L5	Subarticular	Y	Y	1
F	66	1	1	0	L5	Foraminal	N	N	1
